# Supplementary material for: Household Income Is Related to Dietary Fiber Intake and Dietary Acid Load in People with Type 2 Diabetes: A Cross-Sectional Study
Source: Nutrients. 2022 Aug 7;14(15):3229. doi: 10.3390/nu14153229 (PMC9370737; doi:10.3390/nu14153229)
Supplement: Supplementary file 1 [file nutrients-14-03229-s001.zip]

Archive with 1 entries (1 files):
- nutrients-1823742-supplementary.pdf
